# Supplementary material for: Comparison of Preoperative Nutritional Indexes for Outcomes after Primary Esophageal Surgery for Esophageal Squamous Cell Carcinoma
Source: Nutrients. 2021 Nov 15;13(11):4086. doi: 10.3390/nu13114086 (PMC8619324; doi:10.3390/nu13114086)
Supplement: Supplementary file 1 [file nutrients-13-04086-s001.zip]

Archive with 1 entries (1 files):
- nutrients-1387386-supplementary.pdf
